# Supplementary material for: The Synergy of Chitosan and Azoxystrobin Against Fusarium graminearum Is Modulated by Selected ABC Transporters
Source: Int J Mol Sci. 2024 Dec 30;26(1):262. doi: 10.3390/ijms26010262 (PMC11719997; doi:10.3390/ijms26010262)
Supplement: Supplementary file 1 [file ijms-26-00262-s001.zip]

Archive with 1 entries (1 files):
- ijms-3371689-supplementary.pdf
